# Supplementary material for: Mass Spectrometric Proof of Predicted Peptides: Novel Adipokinetic Hormones in Insects
Source: Molecules. 2022 Oct 1;27(19):6469. doi: 10.3390/molecules27196469 (PMC9573411; doi:10.3390/molecules27196469)
Supplement: Supplementary file 1 [file molecules-27-06469-s001.zip]

Archive with 1 entries (1 files):
- molecules-1889640-supplementary.pdf
